# Supplementary material for: Comparative Genomic Analysis of Cutibacterium spp. Isolates in Implant-Associated Infections
Source: Microorganisms. 2023 Dec 12;11(12):2971. doi: 10.3390/microorganisms11122971 (PMC10745319; doi:10.3390/microorganisms11122971)
Supplement: Supplementary file 1 [file microorganisms-11-02971-s001.zip]

Archive with 1 entries (1 files):
- microorganisms-2748263-supplementary.xlsx
