# Supplementary material for: Comparative Genomic Analysis of Cutibacterium spp. Isolates in Implant-Associated Infections
Source: Microorganisms. 2023 Dec 12;11(12):2971. doi: 10.3390/microorganisms11122971 (PMC10745319; doi:10.3390/microorganisms11122971)
Supplement: Supplementary file 1 [file microorganisms-11-02971-s001.zip › microorganisms-2748263-supplementary.xlsx]

## Sheet: Table S1
Table S1: Accession numbers of the specific virulence factors of C. acnes used in our study, with additional information on other identified virulence factors of C. namnetense, C. avidum and C. granulosum.
	Virulence factor	C. acnes	C. namnetense	C. avidum	C. granulosum
1	camp1	PAGK_RS04455	WP_002548669.1	EGY78539.1	ERF67552.1
2	camp2	PAGK_RS07530	WP_063811035.1	EGY76806.1	ERF57423.1
3	CAMP3	AAX14387.1
4	camp4	PAGK_RS04870
5	CAMP5	ADL41313.1
6	deoR	NC_021085.1:1282046-1282804
6	dnaJ	PAGK_RS10175			TPCG7_RS02910
7	dnaK	PAGK_RS10185
8	groEL	PAGK_RS08865
9	grpE	PAGK_RS10180		PALO_RS00790	TPCG7_RS01195
10	hsp20	PAGK_RS07270
11	GroES	Q6A6W1.1
12	dsA1	AE017283.1:2302311..2303528
13	dsA2	AE017283.1:2392803..2394194
14	gehA	PAGK_RS10435			ERF58279.1, ERF57010.1, ERF55020.1
15	gehB	NC_006085.1:1961005-1962024			ERF58279.1, ERF57010.1, ERF55020.1
16	HYL-IA	PAGK_RS02050
17	HYL-IB / II	NC_006085.1:c428375-425934
18	acsA	AE017283.1:990927-991595
19	clpS	PAGK_RS08405
20	rcsB	JN051673.1
21	dppb	NC_021085.1:2271956-2272879			SNV29383.1
22	gntK		PAGK_RS10180
23	htaA	PAGK_RS07060		PALO_RS06955
24	luxS	AE017283.1:495789-496271
25	srtF	AGK_RS07070		PALO_RS06965	KAG9059874.1
26	roxP	JN051673.1
27	ytpA	NZ_GL878441.1:c226498-225884			SNV33869.1
28	flp	PAGK_RS01400		QRH10300.1	WP_286322223.1
29	Endoglycoceramidase	DL075219.1		OIJ79005.1
30	PUFA isomerase	ESK59842.1
31	Sialidase A (nanA)	PAZ_c07300
32	Sialidase B (nanB)	PAGK_1444
33	Glycosidase	WP_002524556.1			TPCG7_RS01120
34	menH	EFT62207.1
35	YhjD/YihY/BrkB family envelope integrity protein	WP_156190518.1
36	Endo-β-N-acetylglucosaminidase	PAGK_RS06085
37	Cell envelope-related transcriptional attenuator	AEE72913.1
38	Cell fate regulator YaaT	SDL01028.1
39	Putative adhesion protein	AGJ79891.1
40	Biofilm regulatory protein A precursor - BrpA				SNV39121.1

## Sheet: Table S2
Table S2: Percentage of identitiy for each of the virulence factors searched with additional in-formation on subspecies, phylotype, sequence type, COG annotation, Pfam domain, Kegg ortholog annotations. Where this date was not available, the orthogroup number was given.
Sample ID
		Phylotypes*	ST**	camp1	camp2	CAMP3	camp4	CAMP5	deoR	dnaJ	dnaK	groEL	grpE	hsp20	GroES	dsa1	dsa2	gehA	gehB	HyII-A	HyII-B/II	acsA	clpS	rcsB	dppb	gntK	htaA	luxS	srtF	roxP	ytpA	flp	Endoglycoceramidase	PUFA isomerase	nanA	nanB	Glycosidase	menH	Endo-B-N-acetylglucominidase	Putative adhesion protein (PA)	Cell envelope-related transcriptional attenuator (CTA)	Cell fate regulator YaaT	YhjD/YihY/BrkB family envelope integrity protein	BrpA
	Acession number	/	/	PAGK_RS04455	PAGK_RS07530	AAX14387.1	PAGK_RS04870	ADL41313.1	NC_021085.1:1282046-1282804	PAGK_RS10175	PAGK_RS10185	PAGK_RS08865	PAGK_RS10180	PAGK_RS07270	Q6A6W1.1	AE017283.1:2302311..2303528	AE017283.1:2392803..2394194	PAGK_RS10435	NC_006085.1:1961005-1962024	PAGK_RS02050	NC_006085.1:c428375-425934	AE017283.1:990927-991595	PAGK_RS08405	JN051673.1	NC_021085.1:2271956-2272879	PAGK_RS10180	PAGK_RS07060	AE017283.1:495789-496271	PAGK_RS07070	JN051673.1	NZ_GL878441.1:c226498-225884	PAGK_RS01400	DL075219.1	ESK59842.1	PAZ_c07300	PAGK_1444	WP_002524556.1	EFT62207.1	PAGK_RS06085	PAGK_1050	AEE72913.1	SDL01028.1	WP_156190518.1	SNV39121.1
	COG annotation(s)	/	/	ND	ND	ND	ND	ND	COG1349	COG0484	COG0443	COG0459	COG0576	COG0071	COG0234	*Orthogroup 8. Missing other data.	*Orthogroup 8. Missing other data.	COG0596	COG1075	ND	ND	COG0318	COG2127	*Orthogroup 2266. Missing other data.	COG0601	COG0703	ND	COG1854	COG3764	*Orthogroup 1967. Missing other data.	COG0429, COG1506	*Orthogroup 115. Missing other data.	ND	COG1233	COG4409	COG4409	COG1501	COG0596, COG2267	ND	COG1196	COG1316	COG1774	COG1295	COG1316
	Pfam domain	/	/	PF7373	PF7373	PF7373	PF7373	PF7373	PF0455, PF8220	PF0226,PF0684, PF1556	PF0012	PF0118	PF1025	PF0011	PF0166	ND	ND	PF1674	PF1674	PF2278, PF2884,PF8124	PF2278, PF2884, PF8124	PF0501	PF2617	ND	PF0528, PF19300	PF1202	PF4213	PF2664	ND	ND	PF12146	ND	PF0150, PF18564	PF1593	PF13088, PF13385	PF13088	PF1055, PF13802	PF12146	PF0704	PF5103	PF3816	PF4468	PF3631	PF3816
	Kegg Ortholog annotation(s)	/	/	K11045	K11045	K11045	K11045	K11045	ND	K03686	K04043	K04077	K03687	K13993	K04078	ND	ND	K01046	K01046	K01727	K01727	ND	K06891	ND	K15581	K00851	ND	K07173	ND	ND	K01054	ND	K05991	ND	K01186	ND	ND	ND	ND	ND	K01005	ND	K07058	K01005
CUTI-201-61	C. acnes subsps. acnes	IA1	A2	100	99	100	100	97	100	100	100	99	100	98	100	97	99	99	96	100	Not identified.	97	96	100	100	Not identified.	100	100	100	100	100	100	100	98	100	100	100	91	100	100	100	100	97	65
CUTI-207-57	C. acnes subsps. acnes	IB	H1	100	100	99	100	98	100	100	100	100	100	100	100	98	99	100	100	Not identified.	100	100	Not identified.	Not identified.	100	70	100	100	99	100	99	100	100	98	100	100	100	86	99	99	99	100	97	65
CUTI-208-3	C. acnes subsps. acnes	IA1	A1	100	100	100	100	97	100	100	100	99	100	98	100	96	98	99	96	100	Not identified.	97	96	100	100	Not identified.	100	100	100	100	100	100	100	98	100	100	100	91	99	100	100	100	97	65
CUTI-209-8	C. acnes subsps. acnes	IA1	D1	100	100	100	100	98	100	100	100	99	100	98	100	95	98	99	96	100	Not identified.	97	97	100	100	Not identified.	100	100	99	100	100	100	100	98	100	99	100	92	99	100	100	100	97	65
CUTI-210-3	C. acnes subsps. acnes	IA1	A1	100	100	100	100	97	100	100	100	99	100	98	100	97	100	99	96	100	Not identified.	97	96	100	100	Not identified.	100	100	100	100	100	100	100	98	100	100	100	91	99	100	100	100	97	65
CUTI-211-26	C. avidum	/	/	Not identified.	Not identified.	93	Not identified.	80	80	85	91	91	Not identified.	84	95	Not identified.	Not identified.	95	83	Not identified.	Not identified.	Not identified.	83	Not identified.	87	99	Not identified.	89	Not identified.	Not identified.	83	Not identified.	Not identified.	Not identified.	Not identified.	Not identified.	88	Not identified.	Not identified.	86	88	83	78	66
CUTI-211-76	C. acnes subsps. elongatum	III	L1	96	95	99	97	98	98	97	97	98	97	100	100	96	95	100	96	Not identified.	Not identified.	98	96	Not identified.	97	77	97	100	97	98	98	98	98	Not identified.	99	96	96	95	95	98	99	97	96	65
CUTI-216-55	C. avidum	/	/	Not identified.	Not identified.	93	Not identified.	80	80	85	91	90	Not identified.	84	98	Not identified.	Not identified.	95	83	Not identified.	Not identified.	Not identified.	82	Not identified.	87	89	Not identified.	89	Not identified.	Not identified.	83	Not identified.	Not identified.	Not identified.	Not identified.	26	27	Not identified.	Not identified.	86	87	83	77	66
CUTI-217-36	C. acnes subsps. acnes	IB	H1	100	100	99	100	98	100	100	100	100	100	100	100	100	100	100	100	Not identified.	100	100	Not identified.	Not identified.	100	70	100	100	99	100	99	100	100	98	100	100	100	86	99	99	99	100	97	65
CUTI-219-21	C. avidum	/	/	Not identified.	Not identified.	93	Not identified.	79	80	85	91	91	Not identified.	84	95	Not identified.	Not identified.	95	83	Not identified.	Not identified.	Not identified.	83	Not identified.	87	99	Not identified.	89	Not identified.	Not identified.	83	Not identified.	Not identified.	Not identified.	Not identified.	Not identified.	88	Not identified.	Not identified.	86	88	83	78	66
CUTI-226-19	C. acnes subsps. defendens	II	K37	96	97	100	98	100	98	99	99	100	99	100	100	97	94	99	100	Not identified.	100	100	Not identified.	Not identified.	97	74	99	100	96	93	99	98	99	100	97	97	98	100	98	98	99	97	100	65
CUTI-233-15	C. avidum	/	/	Not identified.	Not identified.	93	Not identified.	80	80	85	91	90	Not identified.	84	98	Not identified.	Not identified.	95	83	Not identified.	Not identified.	Not identified.	82	Not identified.	88	89	Not identified.	89	Not identified.	Not identified.	83	Not identified.	Not identified.	Not identified.	Not identified.	Not identified.	27	Not identified.	Not identified.	86	87	83	77	66
CUTI-234-22	C. acnes subsps. acnes	IA1	D1	100	100	100	100	98	100	100	100	99	100	98	100	97	96	99	96	100	Not identified.	97	97	100	100	Not identified.	100	100	99	100	100	100	100	98	100	100	100	92	99	100	100	100	97	65
CUTI-234-25	C. granulosum	/	/	Not identified.	Not identified.	35	Not identified.	38	80	Not identified.	86	86	Not identified.	84	100	Not identified.	Not identified.	Not identified.	Not identified.	Not identified.	Not identified.	Not identified.	Not identified.	Not identified.	Not identified.	59	Not identified.	84	Not identified.	Not identified.	Not identified.	Not identified.	Not identified.	Not identified.	Not identified.	Not identified.	Not identified.	Not identified.	Not identified.	Not identified.	52	53	53	90
CUTI-234-38	C. acnes subsps. acnes	IB	H1	100	100	99	100	98	100	100	100	100	100	100	100	100	100	100	100	Not identified.	100	100	Not identified.	Not identified.	100	70	100	100	99	100	99	100	100	98	100	100	100	86	99	99	99	100	97	65
CUTI-236-73	C. acnes subsps. acnes	IA1	A1	100	100	100	100	97	100	100	100	99	100	98	100	96	98	99	96	100	Not identified.	97	96	100	100	Not identified.	100	100	100	100	100	100	100	98	100	100	100	91	99	100	100	100	97	65
CUTI-238-35	C. acnes subsps. acnes	IA1	A1	100	99	100	100	97	100	100	100	99	100	98	100	96	99	99	96	100	Not identified.	97	96	100	100	Not identified.	100	100	100	100	100	100	100	98	100	100	100	91	99	100	100	100	97	65
CUTI-238-58	C. acnes subsps. defendens	II	K12	96	97	100	98	100	98	99	99	100	100	100	100	98	94	99	100	Not identified.	100	100	Not identified.	Not identified.	97	74	99	100	96	93	99	98	100	100	97	97	98	100	98	98	99	97	100	65
CUTI-241-40	C. acnes subsps. acnes	IA1	A1	100	100	100	100	97	100	100	100	99	100	98	100	96	99	99	96	100	Not identified.	97	96	100	100	Not identified.	100	100	100	100	100	100	100	98	100	100	100	91	99	100	100	100	97	65
CUTI-242-14	C. granulosum	/	/	Not identified.	Not identified.	35	Not identified.	38	80	Not identified.	86	86	Not identified.	84	100	Not identified.	Not identified.	Not identified.	Not identified.	Not identified.	Not identified.	Not identified.	Not identified.	Not identified.	Not identified.	59	Not identified.	84	Not identified.	Not identified.	Not identified.	Not identified.	Not identified.	Not identified.	Not identified.	Not identified.	Not identified.	Not identified.	Not identified.	Not identified.	65	53	53	98
CUTI-243-32	C. granulosum	/	/	Not identified.	Not identified.	35	Not identified.	46	80	Not identified.	85	85	Not identified.	84	99	Not identified.	Not identified.	Not identified.	Not identified.	Not identified.	89	Not identified.	Not identified.	Not identified.	Not identified.	60	Not identified.	83	Not identified.	Not identified.	Not identified.	Not identified.	Not identified.	Not identified.	Not identified.	Not identified.	Not identified.	Not identified.	Not identified.	Not identified.	65	54	53	98
CUTI-250-33	C. acnes subsps. acnes	IA1	A1	100	100	100	100	97	100	100	100	99	100	98	100	97	99	99	96	100	Not identified.	97	96	100	100	Not identified.	100	100	100	100	100	100	100	98	100	100	100	91	100	100	100	100	97	65
CUTI-250-69	C. acnes subsps. acnes	IA1	A1	100	100	100	100	97	100	100	100	99	100	98	100	96	98	99	96	100	Not identified.	97	96	100	100	Not identified.	100	100	100	100	100	100	100	98	100	100	100	91	99	100	100	100	97	65
CUTI-251-12	C. acnes subsps. defendens	II	K2	96	97	100	98	100	98	99	99	100	99	100	100	98	94	99	100	Not identified.	100	100	Not identified.	Not identified.	97	74	99	100	96	93	99	98	100	100	97	97	98	100	98	98	99	97	100	65
CUTI-251-63	C. acnes subsps. acnes	IA1	A1	100	100	99	100	97	100	100	100	99	100	98	100	96	98	99	96	100	Not identified.	97	96	100	100	Not identified.	100	100	100	100	100	100	100	98	100	100	100	91	99	100	100	100	97	65
CUTI-252-77	C. acnes subsps. defendens	II	K2	96	97	100	98	100	98	99	99	100	99	100	100	99	96	99	100	Not identified.	100	100	Not identified.	Not identified.	97	74	99	100	96	87	99	98	99	100	97	97	98	100	98	98	99	97	100	65
CUTI-255-21	C. acnes subsps. acnes	IA1	A1	100	100	99	100	97	100	100	100	99	100	98	100	96	99	99	96	100	Not identified.	97	96	100	100	Not identified.	100	100	100	100	100	100	100	98	100	100	100	91	99	100	100	100	97	65
CUTI-255-26	C. acnes subsps. acnes	IA1	A1	100	100	100	100	97	100	100	100	99	100	98	100	95	99	99	96	100	Not identified.	97	96	100	100	Not identified.	100	100	100	100	100	100	100	98	100	100	100	91	99	100	100	100	97	65
CUTI-257-28	C. acnes subsps. defendens	II	K2	96	97	100	98	100	98	99	99	100	100	100	100	98	94	99	100	Not identified.	100	100	Not identified.	Not identified.	97	74	99	100	96	93	99	98	100	100	97	97	98	100	98	98	99	97	100	65
CUTI-260-32	C. acnes subsps. acnes	IA1	A1	100	100	100	100	97	100	100	100	99	100	98	100	96	99	99	96	100	Not identified.	97	96	100	100	Not identified.	100	100	100	100	100	100	100	98	100	100	100	91	99	100	100	100	97	65
CUTI-260-33	C. acnes subsps. acnes	IA1	A1	100	100	100	100	97	100	100	100	99	100	98	100	97	99	99	96	100	Not identified.	97	96	100	100	Not identified.	100	100	100	100	100	100	100	98	100	100	100	91	99	100	100	100	97	65
CUTI-263-9	C. acnes subsps. acnes	IB	H1	100	100	99	100	98	100	100	100	100	100	100	100	100	100	100	100	Not identified.	100	100	Not identified.	Not identified.	100	70	100	100	99	100	99	100	100	98	100	100	100	86	99	99	99	100	97	65
CUTI-266-40	C. acnes subsps. acnes	IA1	A1	100	100	100	100	97	100	100	100	99	100	98	100	96	99	99	96	100	Not identified.	97	96	100	100	Not identified.	100	100	100	100	100	100	100	98	100	100	100	91	100	100	99	100	97	65
CUTI-267-52	C. acnes subsps. defendens	II	K1	96	97	100	98	100	98	99	99	100	99	100	100	97	96	99	100	Not identified.	100	100	Not identified.	Not identified.	97	74	99	100	96	87	99	98	97	100	97	97	99	100	97	98	99	97	100	65
CUTI-267-67	C. acnes subsps. acnes	IA1	D1	100	100	100	100	98	100	100	100	99	100	98	100	95	98	99	96	100	Not identified.	97	97	100	100	Not identified.	100	100	99	100	100	100	100	98	100	99	100	92	99	100	100	100	97	65
CUTI-268-15	C. acnes subsps. defendens	II	K1	96	97	100	98	100	98	99	99	100	99	100	100	97	96	99	100	Not identified.	100	100	Not identified.	Not identified.	97	74	99	100	96	87	99	98	97	100	97	97	99	100	97	98	99	97	100	65
CUTI-270-76	C. acnes subsps. acnes	IA1	A1	100	100	100	100	97	100	100	100	99	100	98	100	96	98	99	96	100	Not identified.	97	96	100	100	Not identified.	100	100	100	100	100	99	100	98	100	100	100	91	99	100	100	100	97	65
CUTI-501-18	C. acnes subsps. acnes	IB	H18	100	100	100	100	97	100	100	100	100	100	100	100	99	97	100	100	Not identified.	100	100	Not identified.	Not identified.	100	70	100	100	99	100	99	100	100	98	100	99	100	86	99	99	99	100	97	65
CUTI-514-17	C. avidum	/	/	Not identified.	Not identified.	93	Not identified.	80	80	85	91	91	Not identified.	90	95	Not identified.	Not identified.	95	83	Not identified.	Not identified.	Not identified.	83	Not identified.	87	99	Not identified.	89	Not identified.	Not identified.	83	Not identified.	Not identified.	Not identified.	Not identified.	Not identified.	88	Not identified.	Not identified.	86	88	83	78	66
CUTI-515-74	C. granulosum	/	/	Not identified.	Not identified.	35	Not identified.	39	80	Not identified.	86	86	Not identified.	84	100	Not identified.	Not identified.	Not identified.	Not identified.	Not identified.	Not identified.	Not identified.	Not identified.	Not identified.	Not identified.	60	Not identified.	84	Not identified.	Not identified.	Not identified.	Not identified.	Not identified.	Not identified.	Not identified.	Not identified.	Not identified.	Not identified.	Not identified.	Not identified.	52	54	53	94
CUTI-516-53	C. acnes subsps. acnes	IA1	D1	100	100	100	100	98	100	100	100	99	100	98	100	96	100	100	96	100	Not identified.	97	97	100	100	Not identified.	100	100	99	100	100	100	100	98	100	99	100	92	99	100	100	100	97	65
CUTI-519-2	C. acnes subsps. acnes	IB	H1	100	100	100	100	97	100	100	100	100	100	100	100	100	99	100	100	Not identified.	100	100	Not identified.	Not identified.	100	70	100	100	99	100	99	100	100	98	100	100	97	86	99	99	99	100	97	65
CUTI-519-25	C. acnes subsps. acnes	IA1	C9	100	100	100	100	98	100	100	100	99	100	98	100	97	99	99	96	100	Not identified.	97	96	100	100	Not identified.	100	100	99	100	100	100	100	98	100	100	100	91	100	100	100	100	97	65
CUTI-519-51	C. acnes subsps. acnes	IA2	F1	100	100	100	100	97	100	100	100	99	100	98	100	97	98	99	96	100	Not identified.	97	99	100	100	Not identified.	100	100	99	100	100	100	100	98	100	100	100	91	99	100	99	100	97	65
CUTI-519-54	C. acnes subsps. defendens	II	K36	96	97	100	98	100	98	99	99	100	99	100	100	99	97	99	100	Not identified.	100	100	Not identified.	Not identified.	97	74	99	100	96	93	99	98	100	100	97	97	98	100	98	98	99	97	100	65
CUTI-519-63	C. acnes subsps. acnes	IA1	A61	100	100	100	100	97	100	100	100	99	100	98	100	97	99	99	96	100	Not identified.	97	96	100	100	Not identified.	100	100	100	100	100	100	100	98	100	100	100	91	99	100	100	100	97	65
CUTI-520-21	C. acnes subsps. acnes	IA1	A60	100	100	100	100	97	100	100	100	99	100	98	100	96	98	99	96	100	Not identified.	97	96	100	100	Not identified.	100	100	100	100	100	100	100	98	100	100	100	91	99	100	100	100	97	65
CUTI-520-43	C. acnes subsps. defendens	II	K1	96	96	100	98	100	98	99	99	100	99	100	100	97	96	99	100	Not identified.	100	100	Not identified.	Not identified.	97	74	99	100	96	100	99	98	97	100	97	97	98	100	97	98	99	97	100	65
CUTI-520-45	C. avidum	/	/	Not identified.	Not identified.	93	Not identified.	80	80	85	91	91	Not identified.	84	95	Not identified.	Not identified.	95	83	Not identified.	Not identified.	Not identified.	83	Not identified.	88	99	Not identified.	89	Not identified.	Not identified.	83	Not identified.	Not identified.	Not identified.	Not identified.	Not identified.	88	Not identified.	Not identified.	86	88	83	78	66
CUTI-520-49	C. acnes subsps. acnes	IA1	C1	100	100	100	100	98	100	100	100	99	100	98	100	97	97	99	96	100	Not identified.	97	96	100	100	Not identified.	100	100	99	100	100	100	100	98	100	100	100	91	100	100	100	100	97	65
CUTI-520-55	C. acnes subsps. defendens	II	K2	96	97	100	98	100	98	99	99	100	100	100	100	98	94	99	100	Not identified.	100	100	Not identified.	Not identified.	97	74	99	100	96	93	99	98	100	100	97	97	98	100	98	98	99	97	100	65
CUTI-520-56	C. acnes subsps. acnes	IA1	C1	100	100	100	100	98	100	100	100	99	100	98	100	97	99	99	96	100	Not identified.	97	96	100	100	Not identified.	100	100	99	100	100	100	100	98	100	100	100	91	100	100	100	100	97	65
CUTI-520-58	C. acnes subsps. acnes	IA1	A1	100	100	100	100	97	100	100	100	99	100	98	100	96	99	99	96	100	Not identified.	97	96	100	100	Not identified.	100	100	100	100	100	100	100	98	100	100	100	91	99	100	100	100	97	65
CUTI-520-59	C. acnes subsps. acnes	IA1	A1	100	100	100	100	97	100	100	100	99	100	98	100	97	98	99	96	100	Not identified.	97	96	99	100	Not identified.	100	100	100	100	100	100	100	98	100	100	100	91	100	100	100	100	97	65
CUTI-521-13	C. acnes subsps. acnes	IA1	A1	100	100	100	100	97	100	100	100	99	100	98	100	96	99	99	96	100	Not identified.	97	96	100	100	Not identified.	100	100	100	100	100	100	100	98	100	100	100	91	99	100	100	100	97	65
CUTI-521-23	C. acnes subsps. acnes	IA1	A1	100	100	100	100	97	100	100	100	99	100	98	100	96	98	99	96	100	Not identified.	97	96	100	100	Not identified.	100	100	100	100	100	100	100	98	100	100	100	91	99	100	100	100	97	65
CUTI-538-56	C. acnes subsps. acnes	IA1	A2	100	100	100	100	97	100	100	100	99	100	98	100	96	99	99	96	100	Not identified.	97	96	100	100	Not identified.	100	100	100	100	100	100	100	98	100	100	100	91	100	100	100	100	97	65
CUTI-538-62	C. acnes subsps. acnes	IA1	D1	100	100	100	100	98	100	100	100	99	100	98	100	96	97	100	96	100	Not identified.	97	97	100	100	Not identified.	100	100	99	100	100	100	100	98	100	99	100	92	99	100	100	100	97	65
CUTI-539-27	C. acnes subsps. acnes	IA1	A1	100	100	100	100	97	100	100	100	99	100	98	100	97	99	99	96	100	Not identified.	97	96	100	100	Not identified.	100	100	100	100	100	100	100	98	100	100	100	91	100	100	100	100	97	65
CUTI-542-39	C. acnes subsps. acnes	IB	H1	100	100	99	100	98	100	100	100	100	100	100	99	98	99	100	100	Not identified.	100	100	Not identified.	Not identified.	100	70	100	100	99	100	99	100	100	98	100	100	100	86	99	99	99	100	97	65
CUTI-543-73	C. acnes subsps. acnes	IA1	D1	100	100	100	100	98	100	100	100	99	100	98	100	96	97	100	96	100	Not identified.	97	97	100	100	Not identified.	100	100	99	100	100	100	100	98	100	99	100	92	99	100	100	100	97	65
CUTI-544-67	C. acnes subsps. acnes	IA1	A1	100	100	100	100	97	100	100	100	99	100	98	100	96	98	99	96	100	Not identified.	97	96	100	100	Not identified.	100	100	100	100	100	100	100	98	100	100	100	91	99	100	100	100	97	65
CUTI-546-56	C. acnes subsps. acnes	IB	H1	100	100	99	100	98	100	100	100	100	100	100	100	98	100	100	100	Not identified.	100	100	Not identified.	Not identified.	100	70	100	100	99	100	99	100	100	98	100	100	100	86	99	99	99	100	97	65
CUTI-546-70	C. namnetense	/	/	78	Not identified.	98	90	73	91	89	93	92	91	98	100	78	Not identified.	97	89	88	Not identified.	Not identified.	91	Not identified.	91	77	85	94	Not identified.	Not identified.	89	87	92	Not identified.	92	89	89	86	93	87	94	96	86	67
* Phylotypes were determined according to Dreno et al. correlation table between MLST8 and SLST scheme.
**ST are determined according to the SLST scheme.

## Sheet: Table S3
Table S3: This table shows the presence and absence of all searched virulence factors specific for C. acnes, C. avidum, C. namnetense and C. granulosum. The gray shading indicates the presence of the virulence factor, while the white shading indicates its absence in the specific strain.
Sample ID
		GC %	Number of putative proteins	Genome size (Mbp)	MLST8*	ST	camp1	camp2	CAMP3	camp4	CAMP5	deoR	dnaJ	dnaK	groEL	grpE	hsp20	GroES	dsa1	dsa2	gehA	gehB	HyII-A	HyII-B/II	acsA	clpS	rcsB	dppb	gntK	htaA	luxS	srtF	roxP	ytpA	flp	Endoglyco.	PUFA	nanA	nanB	Glycosidase	menH	Endo-B-N-acetylgluco.	PA	CTA	YaaT	YhjD/YihY/BrkB	BrpA
CUTI-243-32	C. granulosum	64	1762	2.1	/	/
CUTI-515-74	C. granulosum	64	1804	2.18	/	/
CUTI-234-25	C. granulosum	64	1809	2.18	/	/
CUTI-242-14	C. granulosum	64	1847	2.23	/	/
CUTI-233-15	C. avidum	63	2292	2.5	/	/
CUTI-216-55	C. avidum	63	2302	2.53	/	/
CUTI-211-26	C. avidum	60	2240	2.47	/	/
CUTI-520-45	C. avidum	63	2282	2.5	/	/
CUTI-219-21	C. avidum	63	2239	2.47	/	/
CUTI-514-17	C. avidum	63	2242	2.5	/	/
CUTI-546-70	C. namnetense	61	2218	2.41	/	/
CUTI-211-76	C. acnes subsps. elongatum	60	2464	2.57	III	L1
CUTI-520-43	C. acnes subsps. defendens	60	2302	2.48	II	K1
CUTI-268-15	C. acnes subsps. defendens	60	2306	2.48	II	K1
CUTI-267-52	C. acnes subsps. defendens	60	2298	2.48	II	K1
CUTI-252-77	C. acnes subsps. defendens	60	2311	2.49	II	K2
CUTI-226-19	C. acnes subsps. defendens	60	2322	2.49	II	K37
CUTI-519-54	C. acnes subsps. defendens	60	2312	2.49	II	K36
CUTI-251-12	C. acnes subsps. defendens	60	2306	2.48	II	K2
CUTI-238-58	C. acnes subsps. defendens	60	2314	2.49	II	K12
CUTI-520-55	C. acnes subsps. defendens	60	2307	2.49	II	K2
CUTI-257-28	C. acnes subsps. defendens	60	2310	2.48	II	K2
CUTI-519-2	C. acnes subsps. acnes	60	2355	2.55	IB	H1
CUTI-501-18	C. acnes subsps. acnes	60	2352	2.55	IB	H18
CUTI-207-57	C. acnes subsps. acnes	60	2361	2.55	IB	H1
CUTI-546-56	C. acnes subsps. acnes	60	2356	2.55	IB	H1
CUTI-234-38	C. acnes subsps. acnes	60	2359	2.55	IB	H1
CUTI-542-39	C. acnes subsps. acnes	60	2362	2.57	IB	H1
CUTI-217-36	C. acnes subsps. acnes	60	2355	2.55	IB	H1
CUTI-263-9	C. acnes subsps. acnes	60	2359	2.55	IB	H1
CUTI-234-22	C. acnes subsps. acnes	60	2351	2.55	IA1	D1
CUTI-516-53	C. acnes subsps. acnes	60	2343	2.54	IA1	D1
CUTI-543-73	C. acnes subsps. acnes	60	2421	2.6	IA1	D1
CUTI-538-62	C. acnes subsps. acnes	60	2350	2.54	IA1	D1
CUTI-267-67	C. acnes subsps. acnes	60	2345	2.54	IA1	D1
CUTI-209-8	C. acnes subsps. acnes	60	2382	2.57	IA1	D1
CUTI-519-51	C. acnes subsps. acnes	60	2327	2.52	IA2	F1
CUTI-520-49	C. acnes subsps. acnes	60	2312	2.49	IA1	C1
CUTI-520-56	C. acnes subsps. acnes	60	2306	2.48	IA1	C1
CUTI-519-25	C. acnes subsps. acnes	60	2299	2.48	IA1	C9
CUTI-539-27	C. acnes subsps. acnes	60	2348	2.54	IA1	A1
CUTI-210-3	C. acnes subsps. acnes	60	2368	2.55	IA1	A1
CUTI-208-3	C. acnes subsps. acnes	60	2357	2.54	IA1	A1
CUTI-255-21	C. acnes subsps. acnes	60	2345	2.53	IA1	A1
CUTI-255-26	C. acnes subsps. acnes	60	2353	2.53	IA1	A1
CUTI-238-35	C. acnes subsps. acnes	60	2344	2.53	IA1	A1
CUTI-519-63	C. acnes subsps. acnes	60	2371	2.56	IA1	A61
CUTI-241-40	C. acnes subsps. acnes	60	2353	2.55	IA1	A1
CUTI-236-73	C. acnes subsps. acnes	60	2349	2.54	IA1	A1
CUTI-260-33	C. acnes subsps. acnes	60	2349	2.54	IA1	A1
CUTI-260-32	C. acnes subsps. acnes	60	2328	2.52	IA1	A1
CUTI-251-63	C. acnes subsps. acnes	60	2371	2.55	IA1	A1
CUTI-520-58	C. acnes subsps. acnes	60	2297	2.49	IA1	A1
CUTI-266-40	C. acnes subsps. acnes	60	2307	2.49	IA1	A1
CUTI-544-67	C. acnes subsps. acnes	60	2294	2.48	IA1	A1
CUTI-201-61	C. acnes subsps. acnes	60	2302	2.49	IA1	A2
CUTI-521-13	C. acnes subsps. acnes	60	2298	2.48	IA1	A1
CUTI-521-23	C. acnes subsps. acnes	60	2301	2.48	IA1	A1
CUTI-538-56	C. acnes subsps. acnes	60	2303	2.49	IA1	A2
CUTI-520-21	C. acnes subsps. acnes	60	2315	2.5	IA1	A60
CUTI-270-76	C. acnes subsps. acnes	60	2373	2.54	IA1	A1
CUTI-250-33	C. acnes subsps. acnes	60	2305	2.48	IA1	A1
CUTI-250-69	C. acnes subsps. acnes	60	2299	2.48	IA1	A1
CUTI-520-59	C. acnes subsps. acnes	60	2297	2.49	IA1	A1

## Sheet: Table S4
Table S4: The generated raw data were submitted to the Nucleotide Archive under the study ac-cession number PRJEB67661. Additional information on the study, sample, experiment and run accession numbers can be found in the table for each strain.
Sample Name	Study accession	Sample accession	Experiment accession	Run accession
CUTI-201-61_S41	PRJEB67661	ERS16501052	ERX11550855	ERR12139542
CUTI-207-57_S47	PRJEB67661	ERS16501642	ERX11551446	ERR12140133
CUTI-208-3_S39	PRJEB67661	ERS16501643	ERX11551447	ERR12140134
CUTI-209-8_S55	PRJEB67661	ERS16504892	ERX11552834	ERR12141595
CUTI-210-3_S49	PRJEB67661	ERS16501644	ERX11551449	ERR12140136
CUTI-211-26_S53	PRJEB67661	ERS16501645	ERX11551450	ERR12140137
CUTI-211-76_S54	PRJEB67661	ERS16502110	ERX11551451	ERR12140138
CUTI-216-55_S38	PRJEB67661	ERS16502607	ERX11551453	ERR12140140
CUTI-217-36_S42	PRJEB67661	ERS16502608	ERX11551456	ERR12140143
CUTI-219-21_S46	PRJEB67661	ERS16502704	ERX11551554	ERR12140241
CUTI-226-19_S40	PRJEB67661	ERS16502705	ERX11551619	ERR12140306
CUTI-233-15_S43	PRJEB67661	ERS16502746	ERX11551620	ERR12140307
CUTI-234-22_S48	PRJEB67661	ERS16503013	ERX11551632	ERR12140319
CUTI-234-25_S56	PRJEB67661	ERS16503042	ERX11551640	ERR12140327
CUTI-234-38_S22	PRJEB67661	ERS16503043	ERX11551642	ERR12140329
CUTI-236-73_S32	PRJEB67661	ERS16503044	ERX11551644	ERR12140331
CUTI-238-35_S29	PRJEB67661	ERS16503045	ERX11551646	ERR12140333
CUTI-238-58_S2	PRJEB67661	ERS16503046	ERX11551648	ERR12140335
CUTI-241-40_S1	PRJEB67661	ERS16503047	ERX11551649	ERR12140336
CUTI-242-14_S15	PRJEB67661	ERS16503048	ERX11551650	ERR12140337
CUTI-243-32_S28	PRJEB67661	ERS16503049	ERX11551652	ERR12140339
CUTI-250-33_S34	PRJEB67661	ERS16503050	ERX11551823	ERR12140510
CUTI-250-69_S5	PRJEB67661	ERS16503051	ERX11551825	ERR12140512
CUTI-251-12_S6	PRJEB67661	ERS16503052	ERX11551826	ERR12140513
CUTI-251-63_S7	PRJEB67661	ERS16503053	ERX11551831	ERR12140518
CUTI-252-77_S23	PRJEB67661	ERS16503124	ERX11551835	ERR12140522
CUTI-255-21_S11	PRJEB67661	ERS16503125	ERX11551841	ERR12140528
CUTI-255-26_S10	PRJEB67661	ERS16503126	ERX11551845	ERR12140532
CUTI-257-28_S35	PRJEB67661	ERS16503127	ERX11551851	ERR12140538
CUTI-260-32_S27	PRJEB67661	ERS16503128	ERX11551857	ERR12140544
CUTI-260-33_S12	PRJEB67661	ERS16503206	ERX11551872	ERR12140568
CUTI-263-9_S21	PRJEB67661	ERS16503235	ERX11551879	ERR12140575
CUTI-266-40_S17	PRJEB67661	ERS16503236	ERX11551890	ERR12140586
CUTI-267-52_S16	PRJEB67661	ERS16503237	ERX11551898	ERR12140594
CUTI-267-67_S20	PRJEB67661	ERS16503238	ERX11551915	ERR12140611
CUTI-268-15_S31	PRJEB67661	ERS16503239	ERX11551923	ERR12140619
CUTI-270-76_S26	PRJEB67661	ERS16503249	ERX11551927	ERR12140623
CUTI-501-18_S9	PRJEB67661	ERS16503250	ERX11551928	ERR12140624
CUTI-514-17_S14	PRJEB67661	ERS16503261	ERX11551930	ERR12140626
CUTI-515-74_S4	PRJEB67661	ERS16504850	ERX11552832	ERR12141593
CUTI-516-53_S60	PRJEB67661	ERS16503795	ERX11551935	ERR12140631
CUTI-519-25_S36	PRJEB67661	ERS16503796	ERX11551937	ERR12140633
CUTI-519-2_S62	PRJEB67661	ERS16503797	ERX11551939	ERR12140635
CUTI-519-51_S64	PRJEB67661	ERS16503798	ERX11551941	ERR12140637
CUTI-519-54_S58	PRJEB67661	ERS16503824	ERX11551943	ERR12140639
CUTI-519-63_S61	PRJEB67661	ERS16503825	ERX11551948	ERR12140644
CUTI-520-21_S59	PRJEB67661	ERS16503826	ERX11551949	ERR12140645
CUTI-520-43_S50	PRJEB67661	ERS16503827	ERX11551951	ERR12140647
CUTI-520-45_S37	PRJEB67661	ERS16503828	ERX11552141	ERR12140837
CUTI-520-49_S25	PRJEB67661	ERS16503829	ERX11552145	ERR12140841
CUTI-520-55_S44	PRJEB67661	ERS16503831	ERX11552153	ERR12140849
CUTI-520-56_S63	PRJEB67661	ERS16503832	ERX11552155	ERR12140851
CUTI-520-58_S45	PRJEB67661	ERS16503833	ERX11552162	ERR12140858
CUTI-520-59_S57	PRJEB67661	ERS16503834	ERX11552165	ERR12140861
CUTI-521-13_S51	PRJEB67661	ERS16503835	ERX11552169	ERR12140865
CUTI-521-23_S52	PRJEB67661	ERS16503836	ERX11552172	ERR12140868
CUTI-538-56_S30	PRJEB67661	ERS16503837	ERX11552173	ERR12140869
CUTI-538-62_S13	PRJEB67661	ERS16503838	ERX11552179	ERR12140875
CUTI-539-27_S33	PRJEB67661	ERS16503839	ERX11552182	ERR12140878
CUTI-542-39_S18	PRJEB67661	ERS16503840	ERX11552184	ERR12140880
CUTI-543-73_S8	PRJEB67661	ERS16503841	ERX11552186	ERR12140882
CUTI-544-67_S24	PRJEB67661	ERS16503843	ERX11552187	ERR12140883
CUTI-546-56_S19	PRJEB67661	ERS16503850	ERX11552196	ERR12140892
CUTI-546-70_S3	PRJEB67661	ERS16503851	ERX11552201	ERR12140897
